# Supplementary material for: Switching to a Standard Chow Diet at Weaning Improves the Effects of Maternal and Postnatal High-Fat and High-Sucrose Diet on Cardiometabolic Health in Adult Male Mouse Offspring
Source: Metabolites. 2022 Jun 18;12(6):563. doi: 10.3390/metabo12060563 (PMC9230726; doi:10.3390/metabo12060563)
Supplement: Supplementary file 1 [file metabolites-12-00563-s001.zip]

Archive with 1 entries (1 files):
- metabolites-1748066-supplementary.pdf
